# Supplementary material for: Anna Karenina as a promoter of microbial diversity in the cosmopolitan agricultural pest Zeugodacus cucurbitae (Diptera, Tephritidae)
Source: PLoS One. 2024 Apr 3;19(4):e0300875. doi: 10.1371/journal.pone.0300875 (PMC10990204; doi:10.1371/journal.pone.0300875)
Supplement: S1 Table — Light green: very abundant taxa (above 5%), light blue: abundant taxa (above 1%), grey: rare taxa (below 1%). (XLSX) [file pone.0300875.s005.xlsx]

## Sheet: GENERA_aggregated_FREQ
abundance_rank	genus	reads_%
1	Romboutsia	16.1764
2	Leadbetterella	12.9644
3	Dysgonomonas	6.0716
4	NA_fam_SC-I-84	5.8728
5	Lampropedia	3.42
6	Chryseobacterium	3.3445
7	NA_fam_Alcaligenaceae	2.8878
8	Leucobacter	2.8846
9	Chishuiella	2.71
10	Enterobacter	2.6002
11	Devosia	2.5409
12	Allorhizobium-Neorhizobium-Pararhizobium-Rhizobium	2.3166
13	Pedobacter	2.1018
14	Comamonas	1.8554
15	Delftia	1.6907
16	Candidatus$Berkiella	1.6549
17	Poseidonibacter	1.5548
18	Flavobacterium	1.4726
19	Sphingobacterium	1.4334
20	Lactococcus	1.2996
21	Bacteriovorax	1.1174
22	Solirubrobacter	1.0559
23	Acinetobacter	1.0055
<1%	NA_fam_Ruminococcaceae	0.9874
<1%	Pseudomonas	0.9433
<1%	Anaerococcus	0.9324
<1%	Staphylococcus	0.6507
<1%	NA_fam_Rhodobacteraceae	0.6277
<1%	Kaistia	0.6013
<1%	NA_fam_Enterobacteriaceae	0.5727
<1%	NA_fam_Microbacteriaceae	0.5316
<1%	Stenotrophomonas	0.5051
<1%	NA_fam_HAW-RM37-2	0.4794
<1%	NA_fam_Pedosphaeraceae	0.4764
<1%	NA_fam_Morganellaceae	0.46
<1%	Erysipelothrix	0.4577
<1%	Pseudoxanthomonas	0.4313
<1%	Gemmobacter	0.4273
<1%	Rheinheimera	0.4201
<1%	Citrobacter	0.3586
<1%	Xanthobacter	0.3497
<1%	Peredibacter	0.3391
<1%	IMCC26134	0.3322
<1%	Brevundimonas	0.3086
<1%	NA_fam_Chitinophagaceae	0.2811
<1%	Bacillus	0.2793
<1%	Cellvibrio	0.2451
<1%	Curtobacterium	0.2446
<1%	Parapusillimonas	0.2446
<1%	Pectobacterium	0.213
<1%	Myroides	0.2039
<1%	Acidovorax	0.193
<1%	Lawsonella	0.1781
<1%	TM7a	0.1696
<1%	Propionispira	0.1643
<1%	Persicitalea	0.1367
<1%	Clostridium$sensu$stricto$1	0.1344
<1%	Novosphingobium	0.1317
<1%	Ochrobactrum	0.129
<1%	Shinella	0.123
<1%	NA_fam_Carnobacteriaceae	0.1217
<1%	Salmonella	0.1185
<1%	NA_fam_LWQ8	0.1141
<1%	Paenibacillus	0.1082
<1%	Salinimicrobium	0.1048
<1%	Vagococcus	0.0972
<1%	Edaphobaculum	0.0937
<1%	Actinomyces	0.0915
<1%	Massilia	0.0905
<1%	Bdellovibrio	0.0893
<1%	Niabella	0.0888
<1%	Agaricicola	0.0866
<1%	Rarobacter	0.0866
<1%	NA_fam_Weeksellaceae	0.0864
<1%	Aeromonas	0.0819
<1%	Pseudacidovorax	0.0786
<1%	Empedobacter	0.0773
<1%	Negativicoccus	0.0765
<1%	Weeksella	0.0759
<1%	Aliidiomarina	0.0674
<1%	Microbacterium	0.0651
<1%	Microvirga	0.0604
<1%	Luteimonas	0.0591
<1%	Achromobacter	0.0569
<1%	Prevotella	0.0567
<1%	Lysinibacillus	0.0566
<1%	Anaerosporobacter	0.0561
<1%	Olivibacter	0.0538
<1%	NA_fam_Comamonadaceae	0.0535
<1%	Caulobacter	0.0531
<1%	Pelomonas	0.0531
<1%	[Ruminococcus]$gnavus$group	0.052
<1%	Verticiella	0.052
<1%	Geobacillus	0.0515
<1%	Phyllobacterium	0.0506
<1%	Lysobacter	0.0472
<1%	NA_fam_Lactobacillaceae	0.047
<1%	NA_fam_Acidaminococcaceae	0.0461
<1%	NA_fam_67-14	0.0453
<1%	NK4A214$group	0.0447
<1%	Azohydromonas	0.0446
<1%	Marmoricola	0.0438
<1%	Dyadobacter	0.0437
<1%	Qingshengfania	0.0436
<1%	Faecalibacterium	0.043
<1%	Granulicatella	0.0418
<1%	Sphingomonas	0.0418
<1%	Corynebacterium	0.0409
<1%	Bacteroides	0.0406
<1%	Samsonia	0.0396
<1%	NA_fam_Flavobacteriaceae	0.0393
<1%	Prauserella	0.0377
<1%	NA_fam_cvE6	0.0376
<1%	Timonella	0.0375
<1%	Campylobacter	0.0372
<1%	Telluria	0.0363
<1%	NA_fam_Rhizobiaceae	0.0361
<1%	[Eubacterium]$oxidoreducens$group	0.0351
<1%	Xylophilus	0.0345
<1%	Rhodoferax	0.0325
<1%	Pusillimonas	0.0318
<1%	Ligilactobacillus	0.0316
<1%	Hydrogenophaga	0.0311
<1%	Kosakonia	0.0309
<1%	NA_fam_Hungateiclostridiaceae	0.0309
<1%	Aliihoeflea	0.03
<1%	Sulfitobacter	0.0294
<1%	Anaerocolumna	0.0285
<1%	Lachnotalea	0.0283
<1%	Saccharibacillus	0.0283
<1%	Fluviicola	0.0267
<1%	Ornithinimicrobium	0.0262
<1%	Methylophilus	0.0262
<1%	Amaricoccus	0.0261
<1%	Daeguia	0.0254
<1%	Duganella	0.0253
<1%	Blautia	0.025
<1%	Acholeplasma	0.0245
<1%	GKS98$freshwater$group	0.0244
<1%	SH3-11	0.0241
<1%	Cerasicoccus	0.024
<1%	Hyphomicrobium	0.0238
<1%	Haliangium	0.0232
<1%	NA_fam_Pectobacteriaceae	0.0232
<1%	NA_fam_Cyclobacteriaceae	0.0229
<1%	Alteribacillus	0.0228
<1%	Megamonas	0.0219
<1%	Koukoulia	0.0213
<1%	Parabacteroides	0.0211
<1%	Luteimicrobium	0.021
<1%	Enterococcus	0.0204
<1%	Undibacterium	0.0203
<1%	Aquicella	0.0203
<1%	Mucilaginibacter	0.0199
<1%	NA_fam_Moraxellaceae	0.0195
<1%	Taibaiella	0.0186
<1%	NA_fam_Bacillaceae	0.0183
<1%	NA_fam_BIrii41	0.0175
<1%	NA_fam_Oxalobacteraceae	0.0175
<1%	Agathobacter	0.0174
<1%	Butyricicoccus	0.0173
<1%	Alcaligenes	0.0166
<1%	Roseomonas	0.0165
<1%	Pirellula	0.0161
<1%	Paracoccus	0.016
<1%	Roseibacillus	0.0159
<1%	NA_fam_Yersiniaceae	0.0157
<1%	NA_fam_Acholeplasmataceae	0.0155
<1%	Sva0996$marine$group	0.0154
<1%	Kluyvera	0.0154
<1%	Methylobacillus	0.0152
<1%	Oxalicibacterium	0.0151
<1%	NA_fam_Lachnospiraceae	0.0149
<1%	Paralcaligenes	0.0146
<1%	Rugamonas	0.0146
<1%	Luteolibacter	0.0142
<1%	Plastorhodobacter	0.0141
<1%	Pelistega	0.0134
<1%	Paenirhodobacter	0.0133
<1%	NA_fam_Bifidobacteriaceae	0.0133
<1%	Providencia	0.0132
<1%	Bordetella	0.0126
<1%	NA_fam_JG30-KF-CM45	0.0125
<1%	Arcobacter	0.0119
<1%	Pantoea	0.0117
<1%	[Rhizobium]$sphaerophysae$group	0.0115
<1%	Lachnoclostridium	0.0115
<1%	NA_fam_Rubritaleaceae	0.0109
<1%	NA_fam_Cellvibrionaceae	0.0108
<1%	Nissabacter	0.0108
<1%	NA_fam_Sphingomonadaceae	0.0107
<1%	Morganella	0.0102
<1%	Arenimonas	0.0091
<1%	Wautersiella	0.009
<1%	Aurantisolimonas	0.009
<1%	Zoogloea	0.009
<1%	Anaerotruncus	0.0089
<1%	Cellulomonas	0.0088
<1%	Lelliottia	0.0087
<1%	Aurantiacicella	0.0086
<1%	NA_fam_Neisseriaceae	0.0081
<1%	Siphonobacter	0.0081
<1%	Methylobacterium-Methylorubrum	0.008
<1%	Aminobacter	0.008
<1%	Buttiauxella	0.0079
<1%	Ketogulonicigenium	0.0076
<1%	NA_fam_DEV007	0.0075
<1%	Sphingopyxis	0.0074
<1%	Klebsiella	0.0071
<1%	Lachnospiraceae$NK4A136$group	0.0069
<1%	Pseudorhodoferax	0.0069
<1%	Sphingobium	0.0067
<1%	Cloacibacterium	0.0065
<1%	Algoriella	0.0064
<1%	NA_fam_Sphingobacteriaceae	0.0064
<1%	Acetobacter	0.0063
<1%	s3t2d-1089	0.0062
<1%	Falsirhodobacter	0.0061
<1%	NA_fam_Enterococcaceae	0.0061
<1%	NA_fam_Beutenbergiaceae	0.0059
<1%	Terrimicrobium	0.0059
<1%	Kerstersia	0.0057
<1%	Neochlamydia	0.0054
<1%	Glutamicibacter	0.0053
<1%	Agrilactobacillus	0.0053
<1%	Nubsella	0.0052
<1%	Hafnia-Obesumbacterium	0.0052
<1%	Monoglobus	0.0051
<1%	Pelagibacterium	0.0051
<1%	Flavimaricola	0.0047
<1%	Exiguobacterium	0.0046
<1%	Jeotgalicoccus	0.0045
<1%	Sporosarcina	0.0045
<1%	[Eubacterium]$fissicatena$group	0.0044
<1%	Prosthecobacter	0.0042
<1%	Orrella	0.0041
<1%	Bosea	0.0041
<1%	Curvibacter	0.0041
<1%	Fibrobacter	0.0041
<1%	Pseudarthrobacter	0.0039
<1%	LD29	0.0038
<1%	Pseudoflavitalea	0.0037
<1%	Soonwooa	0.0037
<1%	NA_fam_Micrococcaceae	0.0036
<1%	Gordonia	0.0036
<1%	Dietzia	0.0036
<1%	Parapedobacter	0.0035
<1%	Bryobacter	0.0035
<1%	Paenalcaligenes	0.0035
<1%	NA_fam_Micavibrionaceae	0.0034
<1%	Ezakiella	0.0034
<1%	Pseudochrobactrum	0.0034
<1%	Demequina	0.0034
<1%	Herbaspirillum	0.0033
<1%	Aureimonas	0.0031
<1%	Huakuichenia	0.003
<1%	Micrococcus	0.003
<1%	NA_fam_Marinococcaceae	0.003
<1%	Oceanobacter	0.003
<1%	Selenomonas	0.003
<1%	NA_fam_Oligoflexaceae	0.0029
<1%	NA_fam_Saprospiraceae	0.0029
<1%	Rubrobacter	0.0029
<1%	Pajaroellobacter	0.0029
<1%	Dorea	0.0028
<1%	Saccharopolyspora	0.0028
<1%	Ruminococcus	0.0027
<1%	Lactobacillus	0.0026
<1%	Rhodococcus	0.0026
<1%	Legionella	0.0025
<1%	Incertae$Sedis	0.0025
<1%	Pseudopedobacter	0.0025
<1%	NA_fam_Alkaliphilus	0.0025
<1%	Kocuria	0.0024
<1%	S5-A14a	0.0024
<1%	Prochlorothrix$PCC-9006	0.0023
<1%	Alishewanella	0.0022
<1%	Streptococcus	0.0022
<1%	Verrucomicrobium	0.0022
<1%	NA_fam_Rickettsiaceae	0.0022
<1%	Nakamurella	0.0021
<1%	Psychrobacter	0.0021
<1%	Anaerosinus	0.0021
<1%	Pseudohongiella	0.0021
<1%	NA_fam_Muribaculaceae	0.0021
<1%	Pseudofulvimonas	0.002
<1%	Paucilactobacillus	0.002
<1%	NA_fam_Pseudomonadaceae	0.0019
<1%	P3OB-42	0.0019
<1%	Xenophilus	0.0019
<1%	Planomicrobium	0.0018
<1%	Alicyclobacillus	0.0018
<1%	Azoarcus	0.0018
<1%	Herbinix	0.0018
<1%	Thermus	0.0018
<1%	Brevibacterium	0.0018
<1%	Vibrio	0.0018
<1%	ZOR0006	0.0018
<1%	Methylotenera	0.0017
<1%	NA_fam_Gemmataceae	0.0017
<1%	Prevotellaceae$UCG-004	0.0017
<1%	Dialister	0.0017
<1%	NA_fam_Prevotellaceae	0.0017
<1%	Alcanivorax	0.0017
<1%	Asticcacaulis	0.0016
<1%	Victivallis	0.0016
<1%	Wohlfahrtiimonas	0.0016
<1%	Clostridium$sensu$stricto$3	0.0016
<1%	Aquamicrobium	0.0016
<1%	Cyanobium$PCC-6307	0.0016
<1%	Facklamia	0.0016
<1%	Fontibacillus	0.0016
<1%	Gluconobacter	0.0016
<1%	Lipingzhangella	0.0016
<1%	Oligoflexus	0.0016
<1%	Citricoccus	0.0015
<1%	CL500-29$marine$group	0.0015
<1%	Azospirillum	0.0015
<1%	Cutibacterium	0.0015
<1%	Veillonella	0.0015
<1%	Schumannella	0.0015
<1%	Bergeyella	0.0014
<1%	Blastococcus	0.0014
<1%	Desulfovibrio	0.0014
<1%	NA_fam_Erwiniaceae	0.0013
<1%	Gemella	0.0013
<1%	NA_fam_Xanthomonadaceae	0.0013
<1%	Starkeya	0.0012
<1%	Leuconostoc	0.0012
<1%	Peptoniphilus	0.0012
<1%	Hirschia	0.0012
<1%	Hydrogenophilus	0.0012
<1%	Moheibacter	0.0012
<1%	Aquabacterium	0.0011
<1%	Escherichia-Shigella	0.0011
<1%	NA_fam_Rhodanobacteraceae	0.0011
<1%	Sutterella	0.0011
<1%	Vitreoscilla	0.0011
<1%	Fusobacterium	0.0011
<1%	Kingella	0.0011
<1%	Paludibacter	0.0011
<1%	Clostridium	0.001
<1%	Pelosinus	0.001
<1%	Terrimonas	0.001
<1%	Cytophaga	0.001
<1%	Geomicrobium	0.001
<1%	Pseudocitrobacter	0.001
<1%	NA_fam_Selenomonadaceae	0.001
<1%	Nocardioides	0.001
<1%	Flectobacillus	0.0009
<1%	NA_fam_NS11-12$marine$group	0.0009
<1%	DMI	0.0009
<1%	Moellerella	0.0009
<1%	NA_fam_SM2D12	0.0009
<1%	Polycyclovorans	0.0009
<1%	[Ruminococcus]$torques$group	0.0008
<1%	Brachybacterium	0.0008
<1%	Ensifer	0.0008
<1%	Paucibacter	0.0008
<1%	Shewanella	0.0008
<1%	Floricoccus	0.0008
<1%	Iamia	0.0008
<1%	NA_fam_37-13	0.0008
<1%	NA_fam_Gemmatimonadaceae	0.0008
<1%	Enhydrobacter	0.0007
<1%	Helicobacter	0.0007
<1%	Hyphomonas	0.0007
<1%	Variovorax	0.0007
<1%	Weissella	0.0007
<1%	Algoriphagus	0.0007
<1%	Gluconacetobacter	0.0007
<1%	Noviherbaspirillum	0.0007
<1%	Pseudarcobacter	0.0007
<1%	Sumerlaea	0.0007
<1%	[Agitococcus]$lubricus$group	0.0007
<1%	Ameyamaea	0.0007
<1%	Anaerostignum	0.0007
<1%	Erwinia	0.0007
<1%	Geovibrio	0.0007
<1%	Ramlibacter	0.0007
<1%	Rhodovastum	0.0007
<1%	Salinicoccus	0.0007
<1%	Sporomusa	0.0007
<1%	alphaI$cluster	0.0006
<1%	Georgenia	0.0006
<1%	HT002	0.0006
<1%	Micavibrio	0.0006
<1%	NA_fam_env.OPS$17	0.0006
<1%	NA_fam_Micromonosporaceae	0.0006
<1%	NA_fam_Xanthobacteraceae	0.0006
<1%	Vogesella	0.0006
<1%	Candidatus$Megaira	0.0006
<1%	Knoellia	0.0006
<1%	Marinospirillum	0.0006
<1%	NA_fam_Arcobacteraceae	0.0006
<1%	Neisseria	0.0006
<1%	TPD-58	0.0006
<1%	Pannonibacter	0.0006
<1%	Halomonas	0.0005
<1%	NA_fam_Streptococcaceae	0.0005
<1%	NA_fam_Vicinamibacteraceae	0.0005
<1%	Pigmentiphaga	0.0005
<1%	SM1A02	0.0005
<1%	Defluviimonas	0.0005
<1%	Dongia	0.0005
<1%	Klugiella	0.0005
<1%	Mycobacterium	0.0005
<1%	NA_fam_Opitutaceae	0.0005
<1%	NA_fam_SB-5	0.0005
<1%	Paenarthrobacter	0.0005
<1%	Paludisphaera	0.0005
<1%	Phenylobacterium	0.0005
<1%	Pseudolabrys	0.0005
<1%	Tumebacillus	0.0005
<1%	Polynucleobacter	0.0005
<1%	Arcicella	0.0004
<1%	Chelatococcus	0.0004
<1%	Enterobacillus	0.0004
<1%	Flavisolibacter	0.0004
<1%	Lonsdalea	0.0004
<1%	NA_fam_Intrasporangiaceae	0.0004
<1%	NA_fam_NS9$marine$group	0.0004
<1%	NA_fam_Oscillospiraceae	0.0004
<1%	Phaselicystis	0.0004
<1%	Pseudonocardia	0.0004
<1%	Uliginosibacterium	0.0004
<1%	Anaerosporomusa	0.0004
<1%	Aurantimicrobium	0.0004
<1%	IMCC26207	0.0004
<1%	Methylibium	0.0004
<1%	NA_fam_Puniceicoccaceae	0.0004
<1%	Ornithinicoccus	0.0004
<1%	Sphingosinicella	0.0004
<1%	Streptomyces	0.0004
<1%	Breznakia	0.0004
<1%	Camelimonas	0.0004
<1%	Elizabethkingia	0.0004
<1%	Filimonas	0.0004
<1%	Johnsonella	0.0004
<1%	NA_fam_Tannerellaceae	0.0004
<1%	Reyranella	0.0004
<1%	Subgroup$10	0.0004
<1%	Ancylobacter	0.0003
<1%	Candidimonas	0.0003
<1%	Capnocytophaga	0.0003
<1%	Desemzia	0.0003
<1%	Family$XIII$AD3011$group	0.0003
<1%	Fibrisoma	0.0003
<1%	hgcI$clade	0.0003
<1%	Lactiplantibacillus	0.0003
<1%	NA_fam_Microtrichaceae	0.0003
<1%	NA_fam_Reyranellaceae	0.0003
<1%	NA_fam_Saccharimonadaceae	0.0003
<1%	Paenisporosarcina	0.0003
<1%	Pseudoglutamicibacter	0.0003
<1%	Rhodoplanes	0.0003
<1%	[Eubacterium]$saphenum$group	0.0003
<1%	Candidatus$Hemobacterium	0.0003
<1%	Clostridium$sensu$stricto$8	0.0003
<1%	Dermacoccus	0.0003
<1%	Fictibacillus	0.0003
<1%	Finegoldia	0.0003
<1%	Modestobacter	0.0003
<1%	NA_fam_Microscillaceae	0.0003
<1%	NA_fam_Peptococcaceae	0.0003
<1%	Nitrobacter	0.0003
<1%	Ornithinibacter	0.0003
<1%	Prevotella_9	0.0003
<1%	Rubellimicrobium	0.0003
<1%	Runella	0.0003
<1%	Aquincola	0.0003
<1%	Bradyrhizobium	0.0003
<1%	Chthonobacter	0.0003
<1%	Lacibacter	0.0003
<1%	Marvinbryantia	0.0003
<1%	NA_fam_Hydrogenoanaerobacterium	0.0003
<1%	NA_fam_Paracaedibacteraceae	0.0003
<1%	NA_fam_Rhodocyclaceae	0.0003
<1%	Phascolarctobacterium	0.0003
<1%	Rothia	0.0003
<1%	Sediminibacterium	0.0003
<1%	Sulfurospirillum	0.0003
<1%	UCG-008	0.0003
<1%	Ilumatobacter	0.0002
<1%	Mesorhizobium	0.0002
<1%	NA_fam_AKYH767	0.0002
<1%	NA_fam_Nocardiopsaceae	0.0002
<1%	Roseisolibacter	0.0002
<1%	Serratia	0.0002
<1%	Burkholderia-Caballeronia-Paraburkholderia	0.0002
<1%	Halanaerobium	0.0002
<1%	Lachnospiraceae$NK3A20$group	0.0002
<1%	Leifsonia	0.0002
<1%	Liquorilactobacillus	0.0002
<1%	NA_fam_Coleofasciculaceae	0.0002
<1%	NA_fam_Eggerthellaceae	0.0002
<1%	NA_fam_Porphyromonadaceae	0.0002
<1%	Phreatobacter	0.0002
<1%	Ralstonia	0.0002
<1%	SN8	0.0002
<1%	Tepidiphilus	0.0002
<1%	Abiotrophia	0.0002
<1%	Acaricomes	0.0002
<1%	Adhaeribacter	0.0002
<1%	Agromyces	0.0002
<1%	Bifidobacterium	0.0002
<1%	Candidatus$Saccharimonas	0.0002
<1%	Chitinophaga	0.0002
<1%	Faucicola	0.0002
<1%	Glaciecola	0.0002
<1%	Haemophilus	0.0002
<1%	Macellibacteroides	0.0002
<1%	marine$group	0.0002
<1%	NA_fam_Halomonadaceae	0.0002
<1%	NA_fam_KI89A$clade	0.0002
<1%	NA_fam_Planococcaceae	0.0002
<1%	NA_fam_Veillonellaceae	0.0002
<1%	Paenochrobactrum	0.0002
<1%	Paramesorhizobium	0.0002
<1%	Rhodopseudomonas	0.0002
<1%	Salegentibacter	0.0002
<1%	Stenotrophobacter	0.0002
<1%	Ammoniibacillus	0.0001
<1%	Aquamonas	0.0001
<1%	Baia	0.0001
<1%	BD1-7$clade	0.0001
<1%	Bogoriella	0.0001
<1%	Brenneria	0.0001
<1%	Candidatus$Bealeia	0.0001
<1%	Frateuria	0.0001
<1%	Kurthia	0.0001
<1%	Mobilitalea	0.0001
<1%	NA_fam_AB1	0.0001
<1%	NA_fam_Caulobacteraceae	0.0001
<1%	NA_fam_WD2101$soil$group	0.0001
<1%	Natranaerovirga	0.0001
<1%	Prevotellaceae$UCG-003	0.0001
<1%	Saccharomonospora	0.0001
<1%	Tuzzerella	0.0001
<1%	Acidibacter	0.0001
<1%	Akkermansia	0.0001
<1%	Arcticibacter	0.0001
<1%	Brevifollis	0.0001
<1%	Companilactobacillus	0.0001
<1%	Desulfuribacillus	0.0001
<1%	Dokdonella	0.0001
<1%	Gaiella	0.0001
<1%	Hymenobacter	0.0001
<1%	Lacunisphaera	0.0001
<1%	Methylobrevis	0.0001
<1%	Mizugakiibacter	0.0001
<1%	Myxococcus	0.0001
<1%	NA_fam_Anaerolineaceae	0.0001
<1%	NA_fam_Fimbriimonadaceae	0.0001
<1%	NA_fam_Myxococcaceae	0.0001
<1%	NA_fam_Paenibacillaceae	0.0001
<1%	NA_fam_Verrucomicrobiaceae	0.0001
<1%	OLB12	0.0001
<1%	Pectinatus	0.0001
<1%	Prevotellaceae$UCG-001	0.0001
<1%	T2WK15B57	0.0001
<1%	Tissierella	0.0001
<1%	AAP99	0.0001
<1%	Aerococcus	0.0001
<1%	Alistipes	0.0001
<1%	Anaerobacter	0.0001
<1%	Anaerospora	0.0001
<1%	Atlantibacter	0.0001
<1%	Balneatrix	0.0001
<1%	Clostridium$sensu$stricto$12	0.0001
<1%	Dinghuibacter	0.0001
<1%	E1B-B3-114	0.0001
<1%	Falsochrobactrum	0.0001
<1%	Holzapfelia	0.0001
<1%	Miniimonas	0.0001
<1%	MN$122.2a	0.0001
<1%	MND1	0.0001
<1%	NA_fam_Beijerinckiaceae	0.0001
<1%	NA_fam_Diplorickettsiaceae	0.0001
<1%	Neokomagataea	0.0001
<1%	Nguyenibacter	0.0001
<1%	Nostocoida	0.0001
<1%	Odoribacter	0.0001
<1%	Porphyromonas	0.0001
<1%	Pseudarcicella	0.0001
<1%	Pseudorhizobium	0.0001
<1%	Rahnella	0.0001
<1%	Rudaibacter	0.0001
<1%	[Renibacterium]$salmoninarum$group	0
<1%	Falsarthrobacter	0
