# Supplementary material for: Anna Karenina as a promoter of microbial diversity in the cosmopolitan agricultural pest Zeugodacus cucurbitae (Diptera, Tephritidae)
Source: PLoS One. 2024 Apr 3;19(4):e0300875. doi: 10.1371/journal.pone.0300875 (PMC10990204; doi:10.1371/journal.pone.0300875)
Supplement: S2 Table — ANOVAs (on ASVs frequencies) and PERMANOVAs (on either ASVs frequencies or centered log-ratio transformed, compositional data, CLR-CoDa) were used to test univariate and multivariate location effects of management practice (Ma: conventional vs agroecological), altitude (Al: high vs low), crop (Cr: watermelon vs cucumber), and site (list and coordinates in S1 File). PERMDISP, based on CLR-CoDa, was used to test dispersion effects on β diversity (Anna Karenina principle) promoted by different management practices either at high or low altitudes. FDR: p value corrected via False Discovery Rate. Tests on α microbial diversity considered Abundance Coverage Estimator (ACE), Faith’s Phylogenetic Diversity (PD), Shannon-Weiner (H) and the Inverse Simpson indexes (IS). The results of the posthoc tests implemented for Ma x Al are indicated. *: P = <0.05; **: P = <0.001; ***: P = <0.0001. For detailed results see sheets "ANOVA", PERMANOVA", "PERMDISP". (XLSX) [file pone.0300875.s006.xlsx]

## Sheet: Overview tests
location effects	a diversity - ANOVA (ASVs frequencies)				b diversity - PERMANOVA (CoDa)		b diversity - PERMANOVA (ASVs frequencies)
	ACE	PD	H	IS	CLR ASVs	CLR aggregated genera	untransformed	4rt root	log(X+1)	presence/absence
Management Practice: Ma	*	**
Altitude: Al
Crop: Cr										*
Ma x Al	*	**			*	*	*	*	*	*
Al x Cr
Ma x Cr
Site: Si (Ma x Al)					***	***	***	***	***	***
Al x Ma x Cr
Cr x Si (Ma x Al)	**	***			***	***	***	***	***	***
posthoc test Ma x Al
high altitude	conv. > agroec.	conv. > agroec.			conv. ≠ agroec.	conv. ≠ agroec.
low altitude	conv. = agroec.	conv. = agroec.			conv. = agroec.	conv. = agroec.
dispersion effects (Anna Karenina)					b diversity - PERMDISP (CoDa)
					CLR ASVs	CLR aggregated genera
Management Practice, High					conv. > agroec.	conv. > agroec.
Management Practice, Low					conv. = agroec.	conv. = agroec.

## Sheet: ANOVA
a diversity - ANOVA (ASVs frequencies)	H	df	Mean Sq	F	P
	Ma	1	0.6176	1.4317	0.2976
	Al	1	0.3851	0.8928	0.3982
	Cr	1	2.4516	2.1009	0.2208
	Ma x Al	1	0.8661	2.008	0.2294
	Al x Cr	1	4.476	3.8357	0.1218
	Ma x Cr	1	1.1866	1.0168	0.3703
	Ma x Al x Cr	1	0.0884	0.0757	0.7968
	Ma x Al x Site	4	0.4313	0.6819	0.6079
	Ma x Al x Cr x Site	4	1.1669	1.8447	0.1357
	Residual	48	0.6326
	Cochran's test	C = 0.21452, p-value = 0.1891, transformation: none
	Student-Newman-Keuls test for: Ma x Al
	Standard error = 0.1642			Conventional vs Agroecological
	Df = 4		High	ns
	Pairwise comparison Ma within Al		Low	ns
a diversity - ANOVA (ASVs frequencies)	PD	df	Mean Sq	F	P
	ma	1	9035.8	57.6962	0.001612	**
	al	1	1018.1	6.5006	0.06333	.
	cr	1	416.5	0.0861	0.783734
	alxma	1	3482.5	22.2368	0.009202	**
	alxcr	1	2520.9	0.5214	0.510214
	maxcr	1	253.5	0.0524	0.830122
	alxmaxcr	1	296.4	0.0613	0.816647
	si(alxma)	4	156.6	0.1884	0.943317
	crxsi(alxma)	4	4835.1	5.8167	0.000671	***
	Res	48	831.2
	Cochran's test	C = 0.22844, p-value = 0.1299, transformation: none
	Student-Newman-Keuls test for: Ma x Al
	Standard error = 3.1286			Conventional vs Agroecological
	Df = 4		High	***
	Pairwise comparison Ma within Al		Low	ns
a diversity - ANOVA (ASVs frequencies)	IS	df	Mean Sq	F	P
	ma	1	0.14879	0.077	0.7951
	al	1	4e-05	0	0.9965
	cr	1	0.0033	0.0016	0.9696
	alxma	1	1.0266	0.5314	0.5064
	alxcr	1	2.06453	1.0258	0.3684
	maxcr	1	1.35234	0.6719	0.4584
	alxmaxcr	1	0.039	0.0194	0.896
	si(alxma)	4	1.932	1.5523	0.2023
	crxsi(alxma)	4	2.01269	1.6171	0.1853
	Res	48	1.24462
	Cochran's test	C = 0.22844, p-value = 0.1299, transformation: fourth root
	Student-Newman-Keuls test for: Ma x Al
	Standard error = 0.3475			Conventional vs Agroecological
	Df = 4		High	ns
	Pairwise comparison Ma within Al		Low	ns
a diversity - ANOVA (ASVs frequencies)	ACE	df	Mean Sq	F	P
	ma	1	0.0031635	8.8994	0.040611	*
	al	1	8.57e-05	0.2412	0.6491
	cr	1	0.0011317	1.0451	0.364426
	alxma	1	0.004341	12.2117	0.02502	*
	alxcr	1	0.0012176	1.1245	0.348738
	maxcr	1	0.0004637	0.4282	0.548572
	alxmaxcr	1	6.07e-05	0.056	0.824536
	si(alxma)	1	0.0003555	1.7438	0.155846
	crxsi(alxma)	1	0.0010828	5.3119	0.001266	**
	Res	48
	Cochran's test	C = 0.20924, p-value = 0.2176, transformation: box cox
	Student-Newman-Keuls test for: Ma x Al
	Standard error = 0.0047			Conventional vs Agroecological
	Df = 4		High	*
	Pairwise comparison Ma within Al		Low	ns

## Sheet: PERMANOVA
b diversity - PERMANOVA (CLR-CoDa)	CLR ASVs	Source	df	MS	Pseudo-F	P(MC)
		al	1	16054	1.3043	0.1724
		ma	1	15495	1.2589	0.202
		cr	1	19123	1.5841	0.0609
		alxma	1	21985	1.7861	0.0266
		alxcr	1	15566	1.2895	0.1829
		maxcr	1	13528	1.1206	0.3237
		si(alxma)	4	12309	2.8578	1e-05
		alxmaxcr	1	12755	1.0566	0.3933
		crxsi(alxma)	4	12072	2.8028	1e-05
		Res	48	4307
		posthoc al x ma	t	P(MC)
		high	1.4292	0.0425
		low	1.0077	0.4585
b diversity - PERMANOVA (CLR-CoDa)	CLR aggregated genera	Source	df	MS	Pseudo-F	P(MC)
		al	1	8291.4	1.4436	0.1013
		ma	1	7726.6	1.3453	0.1476
		cr	1	8738.4	1.4197	0.1176
		alxma	1	11394	1.9839	0.0142
		alxcr	1	7189.4	1.1681	0.2808
		maxcr	1	6240.3	1.0138	0.442
		si(alxma)	4	5743.4	3.0777	1e-05
		alxmaxcr	1	5677.6	0.92244	0.5626
		crxsi(alxma)	4	6155	3.2982	1e-05
		Res	48	1866.2
		posthoc al x ma	t	P(MC)
		high	1.528	0.0309
		low	1.0217	0.4357
b diversity - PERMANOVA (frequency-based)	ASVs freq. - untransformed	Source	df	MS	Pseudo-F	P(MC)
		al	1	8181	1.0564	0.4079
		ma	1	12114	1.5643	0.1339
		cr	1	9068.5	0.93874	0.5036
		alxma	1	22138	2.8588	0.0069
		alxcr	1	11052	1.1441	0.3392
		maxcr	1	5662.2	0.58612	0.8404
		si(alxma)	4	7743.9	3.8955	1e-05
		alxmaxcr	1	13924	1.4413	0.179
		crxsi(alxma)	4	9660.4	4.8596	1e-05
		Res	48	1987.9
		posthoc al x ma	t	P(MC)
		high	1.6513	0.0524
		low	1.2898	0.1732
b diversity - PERMANOVA (frequency-based)	ASVs freq. - 4rt root	Source	df	MS	Pseudo-F	P(MC)
		al	1	10378	1.4238	0.1247
		ma	1	9793.8	1.3436	0.1663
		cr	1	11362	1.5139	0.0942
		alxma	1	14491	1.9881	0.021
		alxcr	1	8732.2	1.1634	0.2923
		maxcr	1	6596.6	0.8789	0.6147
		si(alxma)	4	7289	4.2609	1e-05
		alxmaxcr	1	6794.4	0.90526	0.5759
		crxsi(alxma)	4	7505.4	4.3873	1e-05
		Res	48	1710.7
		posthoc al x ma	t	P(MC)
		high	1.6513	0.0524
		low	1.2898	0.1732
b diversity - PERMANOVA (frequency-based)	ASVs freq. - log(X+1)	Source	df	MS	Pseudo-F	P(MC)
		al	1	8134.5	1.0607	0.4015
		ma	1	11846	1.5447	0.1388
		cr	1	9172.4	0.94316	0.5016
		alxma	1	22484	2.9318	0.0088
		alxcr	1	10616	1.0916	0.3774
		maxcr	1	5580.2	0.57379	0.8574
		si(alxma)	4	7669.1	3.9631	1e-05
		alxmaxcr	1	13816	1.4207	0.1933
		crxsi(alxma)	4	9725.2	5.0257	1e-05
		Res	48	1935.1
		posthoc al x ma	t	P(MC)
		high	1.6582	0.0586
		low	1.2977	0.1718
b diversity - PERMANOVA (frequency-based)	ASVs freq. - presence/absence	Source	df	MS	Pseudo-F	P(MC)
		al	1	10186	1.472	0.0875
		ma	1	9508.1	1.374	0.1288
		cr	1	11005	1.6269	0.0476
		alxma	1	13379	1.9333	0.0117
		alxcr	1	8025.6	1.1864	0.2585
		maxcr	1	6565	0.97048	0.5001
		si(alxma)	4	6920	3.7359	1e-05
		alxmaxcr	1	5986.9	0.88501	0.6194
		crxsi(alxma)	4	6764.7	3.6521	1e-05
		Res	48	1852.3
		posthoc al x ma	t	P(MC)
		high	1.5439	0.0236
		low	0.98543	0.4989

## Sheet: PERMDISP
		altitude	PERMDISP: Management Practices					DEVIATIONS FROM CENTROID MEANS AND STANDARD ERRORS
			df	F	P			Group	Size	Average	SE
b diversity - PERMDISP (CLR-CoDa)	CLR ASVs	High	1, 62	23.844	0.0001			Agroecological	16	60.494	2.632
								Conventional	16	81.121	3.304
b diversity - PERMDISP (CLR-CoDa)	CLR ASVs	Low	1, 62	0.3306	0.6199			Agroecological	16	71.32	5.8963
								Conventional	16	76.025	5.675
b diversity - PERMDISP (CLR-CoDa)	CLR aggregated genera	High	1, 62	3.5631	0.00189			Agroecological	16	45.121	1.5193
								Conventional	16	52.099	1.2358
b diversity - PERMDISP (CLR-CoDa)	CLR aggregated genera	Low	1, 62	0.7172	0.52973			Agroecological	16	49.496	2.4311
								Conventional	16	51.945	2.3983
