# Supplementary material for: Anna Karenina as a promoter of microbial diversity in the cosmopolitan agricultural pest Zeugodacus cucurbitae (Diptera, Tephritidae)
Source: PLoS One. 2024 Apr 3;19(4):e0300875. doi: 10.1371/journal.pone.0300875 (PMC10990204; doi:10.1371/journal.pone.0300875)
Supplement: S3 Table — Taxa with effect size difference between 1 and −1 were filtered out to reduce biases due to false positives. Differential abundances of bacterial genera were tested by the Welch t test (as more restrictive than the Wilcoxon rank‐sum test also available in ALDEx2) followed by FDR correction (Benjamini & Hochberg, 1995). (XLSX) [file pone.0300875.s007.xlsx]

## Sheet: Aldex2_high altitude
	rab.all	rab.win.Agroecological	rab.win.Conventional	diff.btw	diff.win	effect size difference	overlap	P Welch t test (FDR)
Romboutsia	9.48787	-0.092905	14.1466	13.9546	4.4921	2.96148	0.00699866	1.02e-06
Lysinibacillus	3.00938	-0.276724	4.86965	5.25349	3.31302	1.46558	0.0485903	0.0052114
Empedobacter	3.19481	0.205505	6.26382	5.82217	4.36301	1.19461	0.0978	0.0155403
Propionispira	4.17835	0.149738	7.20505	6.51226	5.14	1.11735	0.130174	0.0141719
Erysipelothrix	6.20987	0.947879	7.23598	6.45699	4.84562	1.14036	0.133	0.0116126
Lactococcus	6.52665	8.42584	4.52234	-6.06901	6.52547	-0.884544	0.1488	0.0345602
NA_fam_Rhodobacteraceae	5.4736	2.1285	6.98334	5.51568	5.803	0.91255	0.14897	0.0345246
Bacillus	6.67163	8.90392	4.06041	-4.86634	7.33388	-0.717231	0.15037	0.0987982
